# Supplementary material for: A User-Friendly, Web-Based Integrative Tool (ESurv) for Survival Analysis: Development and Validation Study
Source: J Med Internet Res. 2020 May 5;22(5):e16084. doi: 10.2196/16084 (PMC7238095; doi:10.2196/16084)
Supplement: Multimedia Appendix 1 [file jmir_v22i5e16084_app1.xlsx]

## Sheet: Data
SIG_GENE_RESULT
Cancer Type	Colon Adenocarcinoma
Cancer Type Detailed	colon adenocarcinoma___colon mucinous adenocarcinoma___n/a
Analysis Type	significant genes in cancer
Vital Status	Overall survival (OS)
Month	60
P-Value	0.05
TYPE	GENE	C-INDEX	AUC	P-VALUE
